# Supplementary material for: Comparative Study of the Marinobacter hydrocarbonoclasticus Biofilm Formation on Antioxidants Containing Siloxane Composite Coatings
Source: Materials (Basel). 2022 Jun 27;15(13):4530. doi: 10.3390/ma15134530 (PMC9267624; doi:10.3390/ma15134530)
Supplement: Supplementary file 1 [file materials-15-04530-s001.zip]

Archive with 1 entries (1 files):
- materials-1777791-supplementary.pdf
